# Supplementary material for: mTORC1 in Thymic Epithelial Cells Is Critical for Thymopoiesis, T-Cell Generation, and Temporal Control of γδT17 Development and TCRγ/δ Recombination
Source: PLoS Biol. 2016 Feb 18;14(2):e1002370. doi: 10.1371/journal.pbio.1002370 (PMC4758703; doi:10.1371/journal.pbio.1002370)
Supplement: S1 Data — (XLSX) [file pbio.1002370.s001.xlsx]

## Sheet: Fig. 1c
Total thymic number X106
	WT	EKO
	84.4	24.4
	104.4	17.7
	123.4	33
	96	32.8
	91.6	31.1
	109	9.8
	140	8.4
	124	25
	118	20
Mean ± SEM	110.1 ± 5.965 N=9	22.47 ± 3.095 N=9

## Sheet: Fig.1e
%	WT						EKO
DN	4.07	6.35	3.53	5.89	5.73	5.42	15.4	20.4	12	11.2	15.6	14.4
DP	83.2	79.4	84.7	79.8	81.4	78.1	55.5	47.7	62.8	63.7	41.1	44.7
CD4	8.82	7.69	7.29	8.66	7.14	11.9	17.8	15.3	12.3	13.8	23.8	24.3
CD8	3.95	3.85	2.06	2.79	2.43	4.58	11.2	12	7.21	5.31	12.5	16.6
		WT			KO
Mean ± SEM	DN	5.165 ± 0.4541 N=6			14.83 ± 1.333 N=6
	DP	81.10 ± 1.017 N=6			52.58 ± 3.892 N=6
	CD4	8.583 ± 0.7215 N=6			17.88 ± 2.087 N=6
	CD8	3.277 ± 0.4048 N=6			10.80 ± 1.645 N=6
number X106	WT						EKO
DN	3.43508	6.6294	4.35602	5.6544	5.24868		3.7576	3.6108	3.96	3.6736	4.8516
DP	70.2208	82.8936	104.52	76.608	74.5624		13.542	8.4429	20.724	20.8936	12.7821
CD4	7.44408	8.02836	8.99586	8.3136	6.54024		4.3432	2.7081	4.059	4.5264	7.4018
CD8	3.3338	4.0194	2.54204	2.6784	2.22588		2.7328	2.124	2.3793	1.74168	3.8875
		WT			KO
Mean ± SEM	DN	5.065 ± 0.5472 N=5			3.971 ± 0.2280 N=5
	DP	81.76 ± 6.045 N=5			15.28 ± 2.420 N=5
	CD4	7.864 ± 0.4147 N=5			4.608 ± 0.7679 N=5
	CD8	2.960 ± 0.3205 N=5			2.573 ± 0.3663 N=5

## Sheet: Fig.1j
%	WT	KO
	0.0732	0.667
	0.093	0.818
	0.0629	0.359
	0.0252	0.226
Mean ± SEM	0.06358 ± 0.01423 N=4	0.5175 ± 0.1362 N=4
number X106	WT	KO
	7.9788	6.5366
	13.02	6.8712
	7.7996	8.975
	2.9736	4.52
Mean ± SEM	7.943 ± 2.051 N=4	6.726 ± 0.9120 N=4

## Sheet: Fig.1l
%	WT				Mean ± SEM	KO				Mean ± SEM
mTEC	81	89.1	88.6	91	87.43 ± 2.203 N=4	80.1	75.3	94	85.9	83.83 ± 4.025 N=4
cTEC	15.5	8.47	5.82	3.98	8.443 ± 2.527 N=4	17.4	19.6	3.74	9.84	12.65 ± 3.630 N=4
number	WT				Mean ± SEM	KO				Mean ± SEM
mTEC	6.46283	11.6008	6.91045	2.70598	6.920 ± 1.823 N=4	5.23582	5.17401	8.4365	3.88268	5.682 ± 0.9696 N=4
cTEC	1.23671	1.10279	0.453937	0.118349	0.7279 ± 0.2655 N=4	1.13737	1.34675	0.335665	0.444768	0.8161 ± 0.2506 N=4

## Sheet: Fig.2b
total number	WT																		KO
E20	6	5.25	8.4	7	10.2	9.8	9.2											E20	3.675	2	2.4	2.2	1.875	2.475	3.625	2.65	2.42	2.9	2.4	3.3
Day1	14.8	18.4	15.2	14.4	10.6	8.4	10.62	10.02	9.51	8	15.5	14	12	16				Day1	2.4	2.32	3.2	2.2	3.93	2.82	1.5	1.8	4
Day10	140	158	80															Day10	8.35	19	6.7
3W	186	196	202	188	200													3W	18	10.7	7.9	11.4	9
6-8W	182	206	138	152	268	210	198	206	128	175	150	220	187	180	190	180	173	6-8W	45	30	21	54	24	35	33	28	23.6	13.8	10	14	26	25	9.6	15.4	16
Mean ± SEM	WT		KO
E20	7.979 ± 0.7277 N=7		2.660 ± 0.1723 N=12
Day1	12.68 ± 0.8568 N=14		2.686 ± 0.2934 N=9
Day10	126.0 ± 23.58 N=3		11.01 ± 2.746 N=4
3W	194.4 ± 3.187 N=5		11.40 ± 1.762 N=5
6-8W	184.9 ± 8.111 N=17		24.91 ± 2.933 N=17

## Sheet: Fig.3b
TEC%	WT											KO
E20	0.21	0.178	0.101	0.113	0.105	0.125	0.126				E20	0.349	0.0932	0.274	0.146	0.0832	0.404	0.191	0.179	0.0827	0.136	0.143	0.121
Day1	0.176	0.14	0.146	0.057	0.102	0.168	0.078	0.0742	0.0791		Day1	0.0593	0.166	0.194	0.279	0.117	0.0862	0.128
3W	0.0974	0.0735	0.06075	0.0531	0.0359	0.0677					3W	0.375	0.153	0.2765	0.0425	0.0425	0.124
6-8W	0.0696	0.0686	0.06	0.0579							6-8W	0.0693	0.0568	0.023	0.0319
Mean ± SEM	WT		KO
E20	0.1369 ± 0.01556 N=7		0.1835 ± 0.03038 N=12
Day1	0.1134 ± 0.01488 N=9		0.1471 ± 0.02788 N=7
3W	0.06473 ± 0.008437 N=6		0.1471 ± 0.02788 N=7
6-8W	0.06403 ± 0.002968 N=4		0.04525 ± 0.01074 N=4

## Sheet: Fig.3c
TEC number	WT												KO
E20	1.26	0.9345	0.8484	0.791	1.071	1.225	1.1592				E20	1.28258	0.1864	0.6576	0.3212	0.156	0.9999	0.692375	0.47435	0.200134	0.3944	0.3432	0.3993
Day1	2.6048	2.576	2.2192	0.8208	1.0812	1.4112	0.82836	0.743484	0.752241		Day1	0.14232	0.38512	0.6208	0.6138	0.45981	0.243084	0.192
3W	18.1164	14.406	12.2715	9.9828	7.18	8.801					3W	6.75	1.6371	2.18435	0.4845	0.3825	1.116
6-8W	12.528	11.8678	10.8	11.001							6-8W	1.06722	0.9088	0.575	0.30624
Mean ± SEM	WT		KO
E20	1.041 ± 0.07031 N=7		0.5090 ± 0.09956 N=12
Day1	1.449 ± 0.2661 N=9		0.3796 ± 0.07394 N=7
3W	11.79 ± 1.639 N=6		2.092 ± 0.9725 N=6
6-8W	11.55 ± 0.4001 N=4		0.7143 ± 0.1704 N=4

## Sheet: Fig.3d
BrdU+%	WT							KO
TEC	3.63	4.311	3.68	3.321	2.731		TEC	0.628	1.862	1.17	0.657	0.49	0.432	1.66
cTEC	5.26	2.5	3.9	4.24	5.8		cTEC	0.1	1.38	0.825	0.682	0.499	0.19	1.58
mTEC	3.42	4.02	3.49	3.3	2.88		mTEC	0.877	1.45	1.85	0.621	0.495	0.276	1.09
Mean ± SEM	WT		KO
TEC	3.535 ± 0.2573 N=5		0.9856 ± 0.2207 N=7
cTEC	4.340 ± 0.5730 N=5		0.7509 ± 0.2124 N=7
mTEC	3.422 ± 0.1832 N=5		0.9513 ± 0.2101 N=7

## Sheet: Fig.3e
	%	WT			KO
TEC	7AAD+	21.9	31.74	31	26.94	36.1	24.51
	AnnxinV+	8.73	17.1	15.8	10	1.27	6.49
cTEC	7AAD+	38	30	31	26.75	43.1	24.51
	AnnxinV+	10.6	25	15.8	10	0.749	6.49
mTEC	7AAD+	20.33	32.52	34.4	21.76	29.3	23.56
	AnnxinV+	8.61	16.4	8.59	12.8	1.6	3.09
Mean ± SEM			WT		KO
TEC	7AAD+		28.21 ± 3.164 N=3		29.18 ± 3.529 N=3
	AnnxinV+		13.88 ± 2.601 N=3		5.920 ± 2.536 N=3
cTEC	7AAD+		33.00 ± 2.517 N=3		31.45 ± 5.859 N=3
	AnnxinV+		17.13 ± 4.210 N=3		5.746 ± 2.696 N=3
mTEC	7AAD+		29.08 ± 4.410 N=3		24.87 ± 2.274 N=3
	AnnxinV+		11.20 ± 2.600 N=3		5.830 ± 3.511 N=3

## Sheet: Fig.4b
TEC%		WT										KO
cTEC	E20	35.1	63.2	64.1	72.1	74.6	70.6	69.7			cTEC	E20	83.2	76.1	82.2	67.4	56.5	80.4	76.4	76.6	81.1	70.5	80.8	81.1
	Day1	66.8	74.2	72.5	67.9	67	65.3	61.6	51.6	60.6		Day1	68	81.1	76.1	81.2	77.7	72.2	77.1
	3W	14.3	6.61	7.6	7.53	7.76						3W	87.1	82.8	87.2	78.1	61.6
	6-8W	7.14	5.55	2.64	4.78							6-8W	29.5	33.3	38.8	45.4
mTEC	E20	63.2	35.1	33.8	26.2	23.7	27.8	29.5			mTEC	E20	12.6	19.3	13.2	26.7	36.6	15.2	18.5	19.4	17	26.7	16.4	16.3
	Day1	31.2	23.4	25.1	29.6	30.2	32	34.5	42.3	35.8		Day1	27.9	15.2	9.48	14.9	17.2	19.6	17.3
	3W	83.1	90	88.1	90.6	86.4						3W	11.1	15.5	10.2	19.8	28.7
	6-8W	88.2	86.8	95.3	90.3							6-8W	65.6	59.1	56.4	44.3
Mean ± SEM		WT		KO
cTEC	E20	64.20 ± 5.093 N=7		76.03 ± 2.252 N=12
	Day1	65.28 ± 2.256 N=9		76.20 ± 1.795 N=7
	3W	8.760 ± 1.400 N=5		79.36 ± 4.745 N=5
	6-8W	5.028 ± 0.9353 N=4		36.75 ± 3.458 N=4
mTEC	E20	34.19 ± 5.069 N=7		19.83 ± 2.000 N=12
	Day1	31.57 ± 1.887 N=9		17.37 ± 2.121 N=7
	3W	87.64 ± 1.354 N=5		17.06 ± 3.376 N=5
	6-8W	90.15 ± 1.861 N=4		56.35 ± 4.457 N=4

[truncated: 64 more sheets: Fig.4c, Fig.4d, Fig.4g, Fig.4h, Fig.5b, Fig.5d, Fig.5e, Fig.5f, Fig.5g, Fig.5i, Fig.5j, Fig.5k, Fig.6b, Fig.6c, Fig.6e, Fig.6f, Fig.6g, Fig.6j, Fig.6k, Fig.6l …]
